# Supplementary material for: Partners in Postmortem Interval Estimation: X-ray Diffraction and Fourier Transform Spectroscopy
Source: Int J Mol Sci. 2023 Apr 5;24(7):6793. doi: 10.3390/ijms24076793 (PMC10094861; doi:10.3390/ijms24076793)
Supplement: Supplementary file 1 [file ijms-24-06793-s001.zip]

Archive with 1 entries (1 files):
- ijms-2299138-supplementary.pdf
